# Supplementary material for: Fabrication of Highly Textured 2D SnSe Layers with Tunable Electronic Properties for Hydrogen Evolution
Source: Molecules. 2021 Jun 1;26(11):3319. doi: 10.3390/molecules26113319 (PMC8199299; doi:10.3390/molecules26113319)
Supplement: Supplementary file 1 [file molecules-26-03319-s001.zip]

Archive with 1 entries (1 files):
- molecules-1237440-supplementary.pdf
